# Supplementary material for: Molecular Detection of Infectious Laryngotracheitis Virus in Chickens with a Microfluidic Chip
Source: Animals (Basel). 2021 Nov 9;11(11):3203. doi: 10.3390/ani11113203 (PMC8614514; doi:10.3390/ani11113203)
Supplement: Supplementary file 1 [file animals-11-03203-s001.zip]

Archive with 1 entries (1 files):
- animals-1422389-supplementary.pdf
